# Supplementary material for: Wearable sensors detect childhood internalizing disorders during mood induction task
Source: PLoS One. 2018 Apr 25;13(4):e0195598. doi: 10.1371/journal.pone.0195598 (PMC5918795; doi:10.1371/journal.pone.0195598)
Supplement: S1 File — (CSV) [file pone.0195598.s001.csv]

PID	ChildGender	ChildAge	ChildRace	CBCLInternalT	CBCLExternalT	INTdx	EXTdx	BxFearCode1	BxFearCode2	ah_pre	av_pre	tiltROM_pre	yawROM_pre	wh_pre	wv_pre	ah_startle	av_startle	tiltROM_startle	yawROM_startle	wh_startle	wv_startle	ah_post	av_post	tiltROM_post	yawROM_post	wh_post	wv_post
29	2	6	2	50	51	0	0	5	15	3.9086430683817	3.21338044559049	11.4949812653127	179.986045023513	56.4487093242367	70.0697422667869	11.8410290405156	7.24995228491289	14.8172849190582	173.547602796352	150.456445986019	198.793417727355	4.0696727126792	3.66166177886207	14.0451588502847	153.060186556562	56.4159793494298	72.1867949045015
46	1	6	2	33	41	0	0	15	21	2.17698628625655	1.60851609663343	20.3213936127586	124.495123984339	34.3180940638798	51.0563368746307	1.52636524161429	.904855178222608	12.3362907268729	34.1832655738186	18.2742138381873	20.5998840578982	1.10056400985874	.663996650677361	11.8096824917397	20.0330575629507	12.5558546034365	16.2041802373941
58	1	6	1	33	54	1	0	8	5	2.26027278940595	3.38561153140036	21.3235916989948	91.9555754184572	51.4769137760403	57.0042872118505	1.81029020113641	1.52166026647018	26.5074887131274	57.1371874537566	38.8065612356469	38.2137054735487	1.11233318197215	.522682938938043	16.7939173227521	112.809086910865	17.3104423646972	35.5579085266132
69	1	6	6	46	49	1	1	13	22	.670466185943456	.408876370530458	11.0252945998396	50.0240514585367	14.1346204617305	13.1346396523699	3.5697533002806	2.50682734074076	11.4856930728028	53.7905492123956	83.0617791174438	54.9223758691818	1.98707164994243	2.70093834390263	31.2871630584853	163.681701280539	130.155782709001	74.6082555131972
86	2	6	2	48	59	0	0			.930377478140554	.45759728644924	57.2874398956244	99.3243336055523	18.4138817693559	26.5342850672221	9.36085977831374	7.14933899210682	23.6797315869924	147.592479468709	153.140748304738	123.979007800069	4.76722907497291	4.73097127843102	59.1992222492979	178.547618330435	87.6898676853914	56.7040286197709
89	2	5	1	45	43	0	0	4	7	.760417735750719	.599286443028034	38.4726592467146	42.4912640448659	23.6346218587228	19.4852374545093	1.15896718556358	.714768897901611	3.60334185615447	106.206426770637	12.8793094210143	31.6118289637539	.468712125074995	.354353123577097	9.04349029653732	47.0444699077419	8.28761291783529	13.4979379241688
163	2	4	1	43	42	0	0	5	5	.82765103629224	.514625457133243	13.2173309886384	85.0147348760736	15.1704366579351	28.7211316140229	2.14072603651614	2.35311944897192	10.6435190398295	54.6792225823709	39.2655804545987	53.7801334897747	1.37408721624323	.963777355823258	12.4303772946528	142.456640947537	22.9349234670717	33.4059579858036
175	1	4	1	68	51	1	0	8	7	.720932725915219	.504402020185023	28.1889904977244	58.7404263514971	17.5045609507643	19.869197220388	.789888276166089	.838369501719022	32.8164483193444	43.4864079071229	24.6242280035672	18.5861995521441	1.07906558704261	.803751613323627	27.594228120552	75.0269612452618	22.1128628342629	31.4211068055181
177	2	4	1	37	55	0	0	10	12	.749911155474454	.492899444217781	82.7222122535934	110.578656947347	29.2352336022295	23.4367247758156	3.71042256526315	2.89657963172815	32.263668245537	109.038631190477	78.8554896601925	102.232705395969	1.35228879421626	1.08976449307366	24.31214496102	77.7394067502851	22.2559624826921	19.262498884721
179	1	4	1	41	40	0	0			1.05743251390258	.703325518536046	37.7536514280581	107.359772630735	23.1854560492132	32.4301891368499	.937652322721975	.541646429210177	16.5134405737094	63.2080232686864	15.5097355152214	39.5889579558413	1.08041702214469	.64356328207595	19.9504566283359	179.939153787554	18.0059639183367	43.0673265792468
181	2	3	6	56	46	0	0	10	11	.861170470776137	1.12966167184454	17.5203295051788	87.2168505650484	28.5815714123485	27.7179529490443	1.26351002676331	.911312651160395	5.36060139425753	45.2154546251974	23.4496185951471	30.1104775835925	1.02762700523847	.772870434113238	8.1525986699743	75.2135781381038	14.4290203847024	28.1140928936757
7007	2	6	2	48	44	1	0	8	21	1.17802708060015	.744014838199596	18.3326009697664	100.34431914325	13.2033449467741	31.7199463421313	1.84224947696511	1.22608007116215	7.54122768236067	45.9275909498733	22.8929357070474	34.8001059848196	1.20468142517074	.922144081184872	70.4536183219987	39.7351509454055	25.2802595332545	17.3898349592249
7008	2	5	2	49	44	1	0	8	15	2.97110480712945	2.14379388428713	25.6623013918927	126.011623890669	36.2956866676527	50.4455138225401	4.71702262076622	5.72517242064509	16.023638528756	179.787028432603	170.801252373695	84.4605477950752	.954340195053032	.982676822864595	16.9034013920753	21.5655915344582	21.7166207733337	19.5802318992427
7022	2	7	1			1	0	0	0	1.94573166097054	2.40481422395706	15.9367666659313	80.8477781781426	30.2115454722163	41.6613972971442	.299961731733333	.274080020080368	1.97258319861683	1.15968343985635	1.79650312186265	1.19992133989786	1.04358457905576	1.0636693323855	20.1386598147547	56.4975360587787	21.7576863559875	19.3797424391005
7023	2	5	1	69	79	1	1	6	10	1.15382866021909	.595587637305547	10.5218658479185	179.094053072687	16.3354993664331	64.5464244781686	3.99013127858772	3.9480766561878	28.5998084011275	177.363418214611	104.380782724096	66.2334360469028	3.89412874382305	2.98542565583068	56.7586832914808	179.987016201604	71.5436225488145	66.9895720562018
7029	1	6	1	48	53	1	1	11	14	1.54587160198227	1.19916108837369	55.8457806137018	61.6890614291053	36.926500247463	26.512618169596	2.14075869787035	2.22997566318303	21.7695233011998	28.284103222042	79.3129592273609	34.9344033502448	2.16150970124302	1.74407787789858	37.2293832290958	144.3769709645	47.2000818693348	42.445713244731
7031	2	7	1	34	50	1	0	12	2	1.40530009084961	1.04441245611146	31.2448783968086	50.5605088324886	28.4923916009562	30.383847662174	.372449887351362	.250210114708609	5.08856071390599	1.44658109029263	7.20178333858493	3.32619646785979	1.13443902875871	.792861788933519	28.1416382160643	88.9075899200386	20.4289419422172	32.6202859810802
7062	2	5	1			1	0	8	16	.916488241009028	.536758778979185	13.1957996883049	179.941568216211	15.2259690466431	28.57237346933	1.56147015040334	.995663398941674	7.73307589040475	93.6914158635103	17.193529957054	39.5474052290598	.536953186640172	.358412859372136	12.0060640974288	44.3251039667013	6.98124596291244	15.3488515593087
7066	1	4	1	45	39	0	0	14	4	.830438796775223	.442580304144641	8.19500029138398	135.373877442506	13.4529849848369	33.9143240967244	1.04200445431391	.597400673691564	10.6904984944945	137.693875333998	17.0584931353383	36.1475520634728	1.37408989325663	1.31718749724165	32.2098169640586	61.7018526518608	25.5932447712654	29.808422033203
7069	1	5	6	66	60	1	0	18	12	1.79554249152554	1.00760232820065	13.9019999624874	122.150407431505	25.1174573227537	42.9209695961118	2.31602779847881	1.81883278049437	19.430638191397	82.9918082448997	47.4745560925534	46.0901583568147	2.65270867142285	1.39415047036226	19.4359145047456	179.858509232484	32.0121215298104	60.7648934771151
7070	2	5	6	33	35	0	0	17	10	.395297336192592	.276975311851862	7.39009503759015	25.1954930690065	7.86749440728428	9.52388027432244	2.66008872108198	3.20504420299094	12.9689328874742	63.1321747475662	48.5330074359796	49.6854088109902	.697397533996064	.477695556829531	14.2728754587087	49.3496513569018	16.0174241649393	25.4034806772918
7071	2	6	1	54	57	1	0	6	6	.920205184625862	.578012438297861	11.3431520214494	82.9748075419114	13.9816614352375	33.2056697745663	.943612545407821	.582370033562664	9.80518722689006	69.8968582707146	17.2554809114166	23.5660818630661	.896030817838507	.499654872039295	27.5358230331934	104.759762831939	17.1489609237777	36.9589514345317
7072	1	7	2	33	34	0	0			.587845216216802	.435679107884698	8.73268699594633	46.5671418219617	10.1171586498897	15.0316729279797	.378319698313525	.358278009193777	4.25066519086798	17.1478730306677	6.88029131696835	10.0916035435288	1.27795766681508	1.10997687760561	9.84342178026285	92.266350231118	19.5798314122531	23.9482049260857
7073	1	4	1	43	42	0	0	10	6	.432615173907136	.325129683963553	15.7168598688283	69.1687869016753	12.9339605175229	11.8592679772697	1.02664783236784	.708626132361397	9.57451232449987	31.8039374470012	18.4243326921726	17.7037945988109	.612455161651445	.401510565435364	21.0829333244014	42.2113483798129	12.0462469008278	13.123126338689
7074	1	5	5	43	32	0	0	13	15	1.32170465562521	.680573397711911	16.6415776004722	59.2637184946592	16.5245872436455	36.7486250768623	1.72421298898147	1.44084570592716	8.43862471424102	19.1346816659182	20.871782194874	33.6744049273643	.876464328147215	.550315110866041	9.48142681791969	83.1767056934324	10.8153244675329	25.7278660719881
7075	2	7	1	41	50	1	0	5	6	.923809832643869	.696015252206997	50.003193694663	72.3970365654884	25.615310017276	21.1027465172441	.863813861440979	.716353095053422	9.96536615385412	12.4557268962113	17.2020809002409	15.1256140328475	.952871119819599	.55712891469412	16.2694899555328	54.2069841069011	16.6381631070236	25.8598264620644
7076	2	4	1	37	35	0	0	3	8	1.12565198389779	.625440583925477	21.8817041945329	68.2706184483138	16.5178951121697	30.2093224740157	2.1880740161145	2.04306357900255	11.9172731526059	27.3996477848099	63.8845920465021	35.8445921046861	.774187999050894	.481549431947597	13.2828317749879	25.9282668042224	11.4326843420549	13.5888744548637
7077	1	4	1	43	39	0	0	7	11	.772927642865347	.508366030567045	9.18695629897492	43.8338683213724	10.2960719447325	21.5528411619501	.63791377944444	.361018118669817	7.98176152590849	28.1502407697994	9.69886561945181	13.487073887647	.889238647141998	.485702165222777	18.4489212900854	37.7835924111216	18.2713088670446	17.3770874644856
7078	1	7	6	48	49	0	0	6	1	.804524876902481	.422235650593354	13.386487703942	119.681166189728	9.15946050330859	26.8817173166726	.308502747911552	.210804963579795	2.50302308584781	5.25313647988039	3.80480047203058	4.52412454915425	.410327201095975	.314380222291097	11.9409720045427	7.4984726547235	12.7632856327282	10.3443851150296
7081	1	6	6	33	34	0	0	4	6	.749503658727788	.419762143857245	32.777371194199	66.4051409763958	18.4088374823371	16.698192819201	1.12073682933786	.909181693470243	8.90563322403485	17.8821937615832	18.0758153777123	18.8718876403982	2.02182212614697	1.55500016795714	42.2229351997824	178.692278955169	47.6137854445441	47.5376025612966
7084	2	6	1	41	40	0	0	8	9	.538694370734073	.445161286003025	13.9757782140528	43.7800899917457	15.1151139850136	14.9892245706381	.668999456997967	.378365416816304	13.1422576190282	20.5659908223868	13.1818306671334	13.8179515789094	.340177305307841	.246983810203062	7.68932069953117	46.4966661851135	7.70959300936017	7.19646494548246
7085	2	4	1	29	32	0	0	12	6	.457768764543069	.306913344681485	6.70383273733213	16.2323267205055	8.6766505527417	10.9315207182349	1.08736112714972	.569780630443117	9.48191419207527	28.2401754975053	16.7947667428461	34.1057311843088	.670827817806215	.292199297069512	6.62859694751408	25.8767931509057	9.05757066010794	17.3884773047332
7086	2	4	6	29	40	0	0	10	11	.826713848508386	.448845529758411	11.4192813760549	38.1902483470123	13.7219900155214	22.2026835674139	1.19693123944385	.731468463682502	11.8021520544239	63.8856824360033	18.4293031733072	31.4910266804659	.98703636743367	.562651555715671	18.3922288497641	32.9489786730928	14.9120455048805	20.2229924440731
7092	1	5	1	37	42	0	0	10	5	.444424957620156	.32628864755128	9.14451946553057	45.7850201771453	8.57419085368462	9.55023673180183	1.37915370974293	.913689694452311	8.44058267292412	36.2358707742683	18.9303535270382	19.8760070336842	.952883759781203	.601455237309554	9.57216277145374	85.340830534741	13.3890733773046	17.0502221440852
7093	1	6	2	39	34			13	5	.6403308611087	.36703430013146	12.9659512185387	30.8358075752725	10.5334906390527	13.9050036074535	1.7294263402728	.979160034492472	25.358316083635	42.1643704625147	27.1495182986956	40.2244010790871	.617109951710364	.386717527909081	61.4062345160383	27.8201481946986	20.1621706795167	12.1126186344695
7094	1	5	2	41	28			11	6	.472545493711868	.273606182216587	8.77087945775106	101.027428686619	4.69176116088272	19.4122023301873	1.05914444854655	.657243149851208	10.3948124719447	29.5262425812757	14.5252060240677	25.8030115182591	1.05775233444705	.970006998848547	56.6846995912541	94.3667314532944	29.652083309454	21.9424511414189
7095	2	5	1	47	32	0	0	6	5	.568769118701205	.319940556390929	10.8051436624941	57.1764701267335	11.0426103905105	15.4879506835117	.594197198289387	.357704125724907	6.82619972009454	21.133508517705	7.06113178413279	17.3854824329921	.428631503332132	.290146857126689	8.18603592399709	26.6411931724992	6.39537683983515	8.51710658110107
7097	2	6	1	48	51	0	0	7	10	.616422811146082	.423696421108634	25.7168106966465	112.972263384652	13.0863772461099	20.7583077454666	1.09904035260391	.544034507947932	8.2443415922174	41.391604422179	10.276021164324	15.6598126437971	.820379060518449	.496376057007471	12.6469315360006	42.9775177074901	12.2645868966615	26.2507779570374
7100	1	4	1	33	40	0	0	12	7	.834167343581807	.452943446065215	11.0205452091534	73.6629344862223	12.5217293160271	16.0809922171503	1.29009129419061	.813955347397114	12.4282825253502	22.9051770688181	16.3478370969143	32.7963927750458	3.65319197399166	4.5507759194262	38.4872779224956	160.315702478838	71.7935398615575	53.3992293479872
7102	1	4	1	45	44	0	0	8	4	.887351710624101	.720234269218053	25.6876769652457	69.2642740021733	22.2016367115496	26.7928857223494	.959372082129492	.802420626825064	13.1454169179455	28.2301584005238	13.3773638003496	20.5748418848064	.432969795737818	.329179913337036	12.312906969655	54.3729302205035	9.55703051846455	12.8017645925032
7103	1	5	1	49	37	0	0	3	5	.714628113997607	.361655498466881	14.4471829484204	42.6456156476525	11.1758645566837	18.7639169730305	1.23118074005244	.821679044086743	10.5192578474147	21.461345136623	15.5578735030072	22.5786544025186	1.12489206584321	.487796569862952	14.6895020062834	36.4759292174951	12.5207420529504	23.3042972933005
7104	2	5	1	29	37	0	0			1.48494596876873	.986142228169529	7.89703169917937	146.378853501835	20.0803595316438	24.8914147875971	1.45391446382603	1.21254250258422	9.0848357717393	36.6218067356346	22.797903487966	23.7307584573456	1.20639972021622	.780484826468523	12.3159260136755	23.2009384760085	16.477611028811	23.4728749778149
7105	1	7	6	48	54	1	1	20	17	2.7799443101911	2.34197680854464	26.1564706591153	154.25815491315	48.9624321503803	47.1732681910265	.990216299367784	.706888304035214	25.2490965820807	55.204247342335	24.0789482169259	39.5788796107554	1.15253011564986	.974836459508433	35.5658660532111	65.5349664716187	40.0962812437263	24.7376059780438
7106	1	4	6	65	32	1	0	2	12	.682970645401071	.35986542795679	10.5979216387823	72.1110337163723	9.40550417232642	18.6598167606387	1.34315233206884	.761078486444923	11.0157788571364	38.672133656397	16.5438155371985	33.5801191779406	.466911006998948	.326106505367093	7.14852780182588	33.8941673170063	6.98101713050669	7.90174182137996
7107	1	5	2	47	40	1	0			1.15108243689537	.991716604285414	29.8244876349761	122.430244559531	24.3088436283972	31.4155340136686	.978649137025039	.699175696821976	14.2488264081736	97.90177496937	13.434193809248	30.3288319426909	.779663123609053	1.03557483201095	11.7274067288099	31.5490755201964	31.3426898890071	13.7057373905068
7108	1	6	1	33	49	0	0	10	3	.994303940730074	.577139362837389	21.0490847896164	76.0247469487389	18.1359486233007	30.9249115313879	.83353642807062	.540427613176138	6.63302283521918	24.5434868174437	21.192242276393	25.4034208166358	1.43358889347132	1.39105288468684	39.8519782666549	77.0790959505431	63.2220789817576	29.8138216827993
7109	1	4	1	29	35	0	0	9	5	.905893461299828	.559884231790885	10.5819674781421	127.471676039492	11.7906182605927	25.3727280401266	.951052213775217	.588173222098871	5.69056673510619	21.0132558670309	10.9815277718273	15.4414124002698	.687582134062509	.389365966437546	12.7198373873631	60.9014391600133	11.4350037731615	23.1465494022672
7114	2	6	1	45	33	0	0			.317589275391129	.227910381587807	1.2295728757101	3.56246463908538	1.29408254851292	2.22642744541991	.916051284032383	.570290694637391	7.3119848388253	34.989433059191	11.3685695479786	19.8890635394177	.594626765118454	.43761793454337	7.3286453772604	62.5435487117678	14.2596921339151	20.2427507201618
7115	2	5	1	47	42	1	0	7	1	1.03719164953117	.676000670344835	15.1146203336237	81.7342751260095	20.2378420157273	27.2353092237463	.867434836648111	.35738501645598	8.11198101767495	47.0781446749374	14.5029177241236	20.0398597608147	1.12182285629942	.992450702034709	10.6145661614223	72.735279101124	28.2149946487401	21.2940615496312
7126	1	4	1	63	44	1	0	19	6	1.36721903143444	.949317659649589	11.7290026497526	74.3810715297969	18.6585303920489	30.4691440741028	.452817506430276	.375937279011713	11.7392596399035	66.0741169940217	9.96856043749767	23.4783592920556	.573191724022123	.695964689084688	18.09210508097	35.9136637106102	28.1474100216656	11.3559636683039
7128	1	5	1	41	59	1	0	4	10	2.13309950463052	1.7938827335677	67.7156352625822	179.85782260129	52.3804065707651	51.1272279820858	1.06983548291642	1.10323722701391	30.0628935437727	34.4643428092003	23.6485796873209	38.5577457442249	.815444319765208	.580314704908725	31.9596828936804	52.9716737790536	20.5066659908382	27.9802730780224
7130	1	7	5	54	34	0	0	15	7	.587372694922101	.462255394061309	12.0524730481348	66.2560313411322	11.6767473146105	18.0052094407709	1.60522272888743	1.23392142889627	13.3460328547871	14.2906994445592	35.7457554239573	22.6350500881664	3.21392817338653	2.75188082874497	26.9350141063856	49.6731691546545	70.6210085399502	38.6487298592582
7131	1	4	1	29	37	0	0	13	13	.777040334806396	.433448010411366	11.6818424169854	76.6413364278114	13.8148088109497	31.5934175719208	2.39476794896109	1.08203559018328	30.4444250851119	88.2678366646424	42.3036565670808	58.8831545771377	1.53277379454566	1.22430983315161	30.1039670852941	127.435843243863	25.7279800486669	41.9468961063125
7133	1	6	1	43	41	0	0	5	1	.811930107464768	.475597726128321	9.89610926803091	97.0551716962237	11.9804233812674	20.3777645500624	.513957167149786	.316849011806171	3.75669989279904	41.1456259316412	5.43854130418419	19.26106413775	.3228346942213	.226965029444613	7.97094966555727	12.6901984469042	4.38680594811858	4.73338962524266
7139	1	4	1	51	42	0	0	9	4	.776233324669756	.52065309722376	58.2704185319122	55.2645380536148	18.2793232769339	20.7577906466136	.424014614413352	.309739956585395	7.52599874624109	8.11598160682067	7.8583277974322	7.62197949741588	.420473104068705	.295444257902715	7.93036111808455	11.6432748368617	8.22576349455741	7.27132523786418
7142	1	6	1	50	53	0	0	20	9	1.89970891742526	2.16029115697328	45.0892895678446	94.9863406489583	51.1946202610683	58.1696801774802	2.06920968787179	2.29732626287619	24.14949141325	41.8742402345966	55.0659724957775	41.3370340070406	1.03879861753266	.804393881020518	43.3289214997813	53.3231033804065	25.7386977810368	23.8890671894911
7144	1	6	1	48	47	1	0	10	7	.882410161292516	1.19976767454499	9.9213368582522	85.9114189364122	17.7949750879577	27.1316081893925	2.34313350260229	2.33860039742085	15.4484599052584	89.9429643789982	52.629351032744	43.6323685880538	.767477951978612	.807685195526885	33.5739438267077	45.6150282026991	35.9187100260762	18.7317272579892
7145	2	7	2	41	56	0	1	9	8	.972540410499939	.518783972094154	14.8816174954559	43.8141092864606	17.5417556743898	22.117778250676	2.0542454892962	2.45314333561225	80.1992742360026	55.0511108983795	73.9041605663879	34.2994865643346	.750819316349021	.552823002037786	25.6240895427396	29.7275008961005	17.1237951799814	20.5407569479292
7147	1	5	1	41	40	0	0	5	5	.732399961712773	.447980819302406	18.2910990536452	100.69031698582	14.7744701144727	17.9712510787303	.881199633644996	.912839538532467	12.2961355494466	18.829964373743	29.6436807958923	20.0080123579507	.495217988273103	.299435838209035	7.3843784576451	42.1042172120839	8.357794043726	12.6653499162476
7151	2	5	1	29	28	0	0			.755523583736836	.467532271901634	7.97347259640412	76.2395094514669	10.8311014923605	22.037992026314	1.58733547894272	.985273619139253	6.85421517351956	44.396460816051	22.5465661552011	24.0198265954143	.924705256611952	.631700725291292	14.7997291031951	55.2172048293595	14.87055821502	29.4226559977068
7152	1	7	1	64	57	0	0	4	6	.814118222685329	.485433477968318	28.4212710344538	39.5417075259495	16.0781029327284	18.4251806715248	1.55860489008344	1.04627497922676	8.72988397741526	30.6055818908231	26.739311357266	23.2016538224334	.946586205223017	.709560603788662	33.1709320587549	30.6100892290064	25.5022553457216	23.7178046272667
7157	1	4	1	29	40	0	0	12	8	.802736943612321	.535096532646944	18.5414394710502	112.892867872463	19.0364808956615	21.5312458845251	1.17714815488347	1.17165212211809	11.5366773055351	21.2017361580261	34.0749690470742	22.7786232725348	1.79273959640812	1.31757869522811	23.1418037022798	114.529600360679	52.6206059321523	41.2559606144995
7158	2	6	6	48	59	1	0	12	7	.607569567793504	.302567004678759	10.2938020158221	59.570245175034	10.0270059244963	15.5069234703659	2.4972117927014	2.26134027786886	22.7496308719294	51.8086548063592	49.7096181815906	30.5559450281113	.856679511405283	.492906062595793	21.4048327392597	72.4060776059843	13.3854173413092	29.119971473927
